# Supplementary material for: Expression of Olig2, Nestin, NogoA and AQP4 have no impact on overall survival in IDH-wildtype glioblastoma
Source: PLoS One. 2020 Mar 11;15(3):e0229274. doi: 10.1371/journal.pone.0229274 (PMC7065747; doi:10.1371/journal.pone.0229274)
Supplement: S1 Table — (XLSX) [file pone.0229274.s001.xlsx]

## Sheet: Tabelle1
Nr.	Sex	Overall survival	Age	Age Sum 65	KPS	KPS Sum>=70	EOR	OP Sum	Radiotherapy	Chemotherapy	IDH-1 IHC	IDH1 Seq	IDH2 Seq	MGMT promoter methylation status	NogoA	Olig2	AQP	Nestin
1	female	5.91376	52.9117	0	90	1	GTR	maximal resection	1	ACNU	negative	wt	wt	unmethylated	>5-50%	10-20%	1-5%	5-50%
2	male	5.78234	69.922	1	60	0	GTR	maximal resection	1	TMZ	negative	wt	wt	unmethylated	>5-50%	<5%	<1%	5-50%
3	female	11.4661	73.1828	1	70	1	GTR	maximal resection	1	TMZ	negative	wt	wt	unmethylated	>5-50%	5-10%	>50%	1-5%
4	male	4.36961	70.8775	1	60	0	GTR	maximal resection	1	TMZ	negative	wt	wt	unmethylated	>5-50%	30-40%	5-50%	5-50%
5	male	17.7084	54.8392	0	70	1	GTR	maximal resection	1	TMZ	negative	wt	wt	unmethylated	>5-50%	20-30%	1-5%	5-50%
6	male	28.6817	59.4086	0	80	1	GTR	maximal resection	1	TMZ	negative	wt	wt	methylated	<1%	<5%	>50%	>50%
7	female	13.1745	52.4408	0	80	1	GTR	maximal resection	1	ACNU	negative	wt	wt	methylated	1-5%	10-20%	5-50%	5-50%
8	male	30.653	37.6975	0	70	1	GTR	maximal resection	1	ACNU	negative	wt	wt	unmethylated	1-5%	10-20%	1-5%	5-50%
9	male	13.3388	76.1725	1	70	1	GTR	maximal resection	1	TMZ	negative	wt	wt	unmethylated	>5-50%	30-40%	>50%	1-5%
10	male	22.2094	74.872	1	60	0	GTR	maximal resection	1	TMZ	negative	wt	wt	methylated	negative	20-30%	>50%	>50%
11	male	2.75975	66.4011	1	70	1	GTR	maximal resection	1	TMZ	negative	wt	wt	methylated	1-5%	50-60%	>50%	>50%
12	female	22.8665	76.5503	1	70	1	GTR	maximal resection	1	TMZ	negative	wt	wt	methylated	1-5%	<5%	5-50%	<1%
13	female	21.6181	53.0623	0	90	1	GTR	maximal resection	1	TMZ	negative	wt	wt	unmethylated	1-5%	40-50%	>50%	>50%
14	male	11.4004	62.7242	0	70	1	STR	partial resection or biopsy	1	TMZ	negative	wt	wt	methylated	1-5%	10-20%	>50%	5-50%
15	male	7.16222	71.6386	1	70	1	GTR	maximal resection	1	ACNU	negative	wt	wt	methylated	<1%	20-30%	1-5%	>50%
16	female	2.43121	73.0486	1	60	0	STR	partial resection or biopsy	1	TMZ	negative	wt	wt	methylated	1-5%	40-50%	>50%	1-5%
17	male	16.46	58.4093	0	60	0	GTR	maximal resection	1	TMZ	negative	wt	wt	methylated	1-5%	30-40%	>50%	1-5%
18	male	20.4682	33.8371	0	80	1	STR	partial resection or biopsy	1	BCNU	negative	wt	wt	methylated	1-5%	20-30%	5-50%	>50%
19	female	29.1088	67.3183	1	70	1	GTR	maximal resection	1	ACNU	negative	wt	wt	unmethylated	1-5%	10-20%	>50%	5-50%
20	female	8.47639	46.3765	0	60	0	STR	partial resection or biopsy	1	ACNU	negative	wt	wt	unmethylated	1-5%	50-60%	>50%	>50%
21	female	10.4148	24.8268	0	70	1	STR	partial resection or biopsy	1	TMZ	negative	wt	wt	unmethylated	<1%	<5%	negative	<1%
22	male	25.3306	71.5264	1	70	1	GTR	maximal resection	1	TMZ	negative	wt	wt	unmethylated	<1%	5-10%	>50%	1-5%
23	male	13.2731	69.911	1	60	0	GTR	maximal resection	1	TMZ	negative	wt	wt	unmethylated	1-5%	20-30%	>50%	5-50%
24	male	4.56674	60.4517	0	50	0	STR	partial resection or biopsy	1	TMZ	positive	mut R132H	wt	methylated	>5-50%	>60%	5-50%	<1%
25	male	30.2587	62.7351	0	90	1	STR	partial resection or biopsy	1	TMZ	negative	wt	wt	methylated	>5-50%	50-60%	>50%	>50%
26	female	9.59343	61.525	0	30	0	Biopsy	partial resection or biopsy	1	TMZ	negative	wt	wt	unmethylated	negative	<5%	negative	negative
27	female	16.7228	65.5688	1	60	0	GTR	maximal resection	1	TMZ	negative	wt	wt	unmethylated	1-5%	50-60%	>50%	5-50%
28	female	2.06982	66.1437	1	70	1	GTR	maximal resection	1	BCNU	negative	wt	wt	unmethylated	>5-50%	30-40%	1-5%	>50%
29	female	28.386	43.4333	0	90	1	GTR	maximal resection	1	TMZ	positive	mut R132H	wt	unmethylated	>5-50%	20-30%	1-5%	<1%
30	female	4.27105	65.232	1	70	1	GTR	maximal resection	1	TMZ	negative	wt	wt	methylated	<1%	10-20%	>50%	1-5%
31	female	7.55647	71.54	1	50	0	STR	partial resection or biopsy	1	TMZ	negative	wt	wt	methylated	<1%	10-20%	>50%	1-5%
32	male	11.7618	31.8029	0	50	0	GTR	maximal resection	1	TMZ	negative	wt	wt	unmethylated	1-5%	<5%	>50%	1-5%
33	male	15.7043	62.1711	0	80	1	STR	partial resection or biopsy	1	ACNU	negative	wt	wt	unmethylated	1-5%	30-40%	>50%	5-50%
34	female	82.6612	63.1759	0	70	1	GTR	maximal resection	1	ACNU	negative				1-5%	<5%
35	male	9.46201	67.8248	1	90	1	STR	partial resection or biopsy	1	TMZ	negative	wt	wt	unmethylated	<1%	30-40%	>50%	>50%
36	female	11.3676	74.1355	1	60	0	STR	partial resection or biopsy	1	TMZ	negative	wt	wt	unmethylated	>5-50%	10-20%	>50%	1-5%
37	male	4.27105	66.4695	1	90	1	STR	partial resection or biopsy	1	TMZ	negative	wt	wt	unmethylated	>5-50%	10-20%	>50%	5-50%
38	male	8.80493	78.7899	1	50	0	GTR	maximal resection	1	TMZ	negative	wt	wt	methylated	<1%	<5%	<1%	1-5%
39	male	11.7618	68.3066	1	60	0	GTR	maximal resection	1	TMZ	negative	wt	wt	unmethylated	1-5%	20-30%	>50%	5-50%
40	male	18.7926	55.2909	0	60	0	GTR	maximal resection	1	TMZ	negative	wt	wt	methylated	negative	>60%	>50%	5-50%
41	male	16.5914	73.5907	1	80	1	GTR	maximal resection	1	TMZ	negative	wt	wt	methylated	>5-50%	40-50%	>50%	1-5%
42	male	21.2238	70.4394	1	70	1	GTR	maximal resection	1	TMZ	negative	wt	wt	unmethylated	1-5%	20-30%	<1%	1-5%
43	female	3.5154	53.5852	0	60	0	GTR	maximal resection	1	TMZ	negative	wt	wt	unmethylated	1-5%	50-60%	>50%	>50%
44	male	14.193	76.8159	1	90	1	GTR	maximal resection	1	TMZ	negative	wt	wt	unmethylated	>5-50%	5-10%	>50%	5-50%
45	male	13.4374	65.2238	1	70	1	GTR	maximal resection	1	TMZ	negative	wt	wt	unmethylated	>5-50%	30-40%	1-5%	5-50%
46	male	6.89938	70.1027	1	70	1	GTR	maximal resection	1	TMZ	positive	wt	wt	methylated	>5-50%	50-60%	1-5%	1-5%
47	female	3.35113	78.4038	1	70	1	GTR	maximal resection	1	TMZ	negative	wt	wt	unmethylated	>5-50%	50-60%	5-50%	1-5%
48	male	3.74538	64.0383	0	30	0	GTR	maximal resection	1	TMZ	negative	wt	wt	unmethylated	1-5%	20-30%	>50%	5-50%
49	female	11.6961	66.987	1	70	1	GTR	maximal resection	1	TMZ	negative	wt	wt	unmethylated	1-5%	30-40%	>50%	1-5%
50	female	7.98357	60.6105	0	60	0	GTR	maximal resection	1	TMZ	negative	wt	wt	methylated	1-5%	>60%	<1%	5-50%
51	male	6.04517	80.1396	1	60	0	GTR	maximal resection	1	TMZ	negative	wt	wt	unmethylated	1-5%	30-40%	>50%	1-5%
52	male	18.694	75.1211	1	80	1	GTR	maximal resection	1	TMZ	negative	wt	wt	unmethylated	>5-50%	40-50%	>50%	1-5%
53	male	7.68789	70.3847	1	70	1	GTR	maximal resection	1	TMZ	negative	wt	wt	unmethylated	1-5%	50-60%	>50%	5-50%
54	male	15.8686	63.2361	0	80	1	GTR	maximal resection	1	TMZ	negative	wt	wt	unmethylated	<1%	40-50%	>50%	>50%
55	female	13.9959	60.4134	0	90	1	GTR	maximal resection	1	TMZ	negative	wt	wt	unmethylated	1-5%	>60%	1-5%	>50%
56	female	11.1376	72.5749	1	70	1	STR	partial resection or biopsy	1	ACNU	negative	wt	wt	unmethylated	1-5%	40-50%
57	male	14.8172	69.4648	1	60	0	STR	partial resection or biopsy	1	TMZ	negative	wt	wt	methylated	<1%	50-60%	>50%	>50%
58	male	22.5051	72.9582	1	60	0	GTR	maximal resection	1	TMZ	negative	wt	wt	methylated	1-5%	<5%	<1%	5-50%
59	female	11.4333	73.5962	1	40	0	GTR	maximal resection	1	ACNU	negative	wt	wt	unmethylated	1-5%	40-50%	>50%	>50%
60	male	11.1047	42.7269	0	70	1	GTR	maximal resection	1	ACNU	negative	wt	wt	unmethylated	>5-50%	30-40%	>50%	>50%
61	male	5.8152	75.2772	1	80	1	GTR	maximal resection	1	TMZ	negative	wt	wt	unmethylated	1-5%	40-50%	>50%	5-50%
62	male	9.7577	36.4873	0	80	1	STR	partial resection or biopsy	1	TMZ	negative	wt	wt	unmethylated	1-5%	30-40%	>50%	5-50%
63	male	10.9076	60.7502	0	80	1	GTR	maximal resection	1	BCNU	negative	wt	wt	unmethylated	<1%	10-20%	>50%	1-5%
64	male	3.12115	65.5058	1	80	1	GTR	maximal resection	1	TMZ	negative	wt	wt	methylated	>5-50%	30-40%	>50%	1-5%
65	female	7.75359	38.4476	0	100	1	GTR	maximal resection	1	TMZ	negative	wt	wt	unmethylated	<1%	50-60%	>50%	1-5%
66	male	5.22382	78.3765	1	70	1	GTR	maximal resection	1	TMZ	negative	wt	wt	unmethylated	<1%	40-50%	>50%	>50%
67	male	31.4086	69.4784	1	90	1	GTR	maximal resection	1	BCNU	negative	wt	wt	methylated	1-5%	10-20%	5-50%	1-5%
68	male	12.8131	76.2902	1	80	1	GTR	maximal resection	1	TMZ	negative	wt	wt	unmethylated	1-5%	30-40%	>50%	>50%
69	female	5.28953	55.9124	0	80	1	GTR	maximal resection	1	TMZ	negative	wt	wt	unmethylated	1-5%	10-20%	1-5%	>50%
70	female	15.3429	60.3641	0	90	1	GTR	maximal resection	1	TMZ	negative	wt	wt	unmethylated	1-5%	40-50%	>50%	5-50%
71	male	16.6899	57.4045	0	90	1	GTR	maximal resection	1	TMZ	negative	wt	wt	unmethylated	<1%	10-20%	>50%	1-5%
72	female	26.2505	48.0794	0	80	1	GTR	maximal resection	1	BCNU	negative	wt	wt	methylated	<1%	50-60%	>50%	5-50%
73	male	10.4148	53.4045	0	90	1	GTR	maximal resection	1	TMZ	negative				<1%	40-50%
74	male	12.3532	75.6523	1	70	1	GTR	maximal resection	1	TMZ	negative	wt	wt	unmethylated	<1%	5-10%	>50%	>50%
75	male	24.8378	60.2491	0	80	1	GTR	maximal resection	1	ACNU	negative	wt	wt	unmethylated	>5-50%	5-10%	>50%	1-5%
76	female	19.0554	62.3929	0	70	1	STR	partial resection or biopsy	1	BCNU	negative	wt	wt	unmethylated	1-5%	20-30%	5-50%	5-50%
77	female	6.20945	75.4661	1	60	0	GTR	maximal resection	1	TMZ	negative	wt	wt	unmethylated	>5-50%	20-30%	>50%	>50%
78	male	16.0986	64.4435	0	60	0	GTR	maximal resection	1	TMZ	negative	wt	wt	unmethylated	>50%	<5%	negative	1-5%
79	male	11.7947	61.9274	0	70	1	STR	partial resection or biopsy	1	ACNU	negative	wt	wt	unmethylated	>50%	40-50%	>50%	<1%
80	male	37.2895	74.0589	1	80	1	GTR	maximal resection	1	TMZ	negative	wt	wt	unmethylated	<1%	50-60%	>50%	5-50%
81	female	17.6756	56.0958	0	70	1	GTR	maximal resection	1	BCNU	negative	wt	wt	methylated	>5-50%	10-20%	>50%	5-50%
82	male	34.4641	48.2738	0	80	1	GTR	maximal resection	1	BCNU	negative	wt	wt	methylated	<1%	40-50%	>50%	>50%
83	male	20.3039	49.9822	0	80	1	STR	partial resection or biopsy	1	TMZ	negative	wt	wt		1-5%	>60%	1-5%	5-50%
84	female	12.616	72.1369	1	70	1	GTR	maximal resection	1	ACNU	negative	wt	wt		>5-50%	20-30%	>50%	1-5%
85	male	14.883	31.2197	0	50	0	GTR	maximal resection	1	TMZ	positive	mut R132H	wt	unmethylated	>5-50%	20-30%	>50%	1-5%
86	male	15.5729	44.7529	0	100	1	GTR	maximal resection	1	TMZ	negative	wt	wt	unmethylated	1-5%	10-20%	>50%	1-5%
87	male	6.96509	66.7023	1	70	1	GTR	maximal resection	1	ACNU	negative	wt	wt	unmethylated	<1%	<5%	<1%	<1%
88	female	11.7947	49.1061	0	70	1	GTR	maximal resection	1	TMZ	negative	wt	wt	methylated	>5-50%	10-20%	>50%	>50%
89	male	4.79671	77.5825	1	60	0	GTR	maximal resection	1	TMZ	negative	wt	wt	unmethylated	1-5%	30-40%	>50%	1-5%
90	male	5.12526	58.1164	0	80	1	GTR	maximal resection	1	TMZ	negative	wt	wt	unmethylated	>5-50%	40-50%	>50%	5-50%
91	male	18.4969	50.5845	0	100	1	GTR	maximal resection	1	TMZ	negative	wt	wt	unmethylated	1-5%	10-20%	>50%	5-50%
92	male	18.1027	57.692	0	70	1	STR	partial resection or biopsy	1	ACNU	negative	wt	wt	unmethylated	<1%	5-10%	1-5%	1-5%
93	female	35.1211	64.0575	0	60	0	GTR	maximal resection	1	TMZ	negative	wt	wt	methylated	1-5%	5-10%	>50%	>50%
94	male	13.4702	51.2498	0	70	1	STR	partial resection or biopsy	1	TMZ	negative	wt	wt	unmethylated	>50%	40-50%	>50%	1-5%
95	male	12.8789	64.4572	0	60	0	GTR	maximal resection	1	TMZ	negative	wt	wt	methylated	>50%	40-50%	5-50%	1-5%
96	male	9.42916	71.2827	1	70	1	STR	partial resection or biopsy	1	TMZ	negative	wt	wt	unmethylated	>5-50%	50-60%	5-50%	1-5%
97	male	11.9918	46.2122	0	60	0	GTR	maximal resection	1	TMZ	negative	wt	wt	methylated	1-5%	<5%	>50%	5-50%
98	female	12.4846	60.5065	0	80	1	GTR	maximal resection	1	TMZ	negative	wt	wt	unmethylated	>5-50%	50-60%	5-50%	5-50%
99	male	26.8747	72.6899	1	90	1	GTR	maximal resection	1	TMZ	negative	wt	wt	methylated	>5-50%	50-60%	5-50%	<1%
100	female	17.7084	71.2608	1	80	1	STR	partial resection or biopsy	1	TMZ	negative	wt	wt	unmethylated	>5-50%	10-20%	5-50%	1-5%
101	male	26.2505	53.3525	0	100	1	GTR	maximal resection	1	TMZ	negative	wt	wt	methylated	>5-50%	30-40%	>50%	>50%
102	female	4.63244	73.7057	1	70	1	GTR	maximal resection	1	TMZ	negative	wt	wt	unmethylated	>5-50%	50-60%	>50%	>50%
103	female	6.50513	74.2642	1	90	1	GTR	maximal resection	1	TMZ	negative	wt	wt	methylated	>5-50%	10-20%	>50%	5-50%
104	male	20.2382	64.4791	0	70	1	GTR	maximal resection	1	TMZ	negative	wt	wt	methylated	>50%	40-50%	>50%	1-5%
105	female	13.8316	57.9658	0	80	1	GTR	maximal resection	1	TMZ	negative	wt	wt	methylated	>5-50%	5-10%	>50%	5-50%
106	female	29.076	48.8186	0	90	1	GTR	maximal resection	1	TMZ	negative	wt	wt	methylated	>5-50%	<5%	<1%	5-50%
107	female	15.0144	64.5941	0	70	1	GTR	maximal resection	1	TMZ	negative	wt	wt	unmethylated	>5-50%	40-50%	>50%	1-5%
108	female	2.23409	65.4073	1	70	1	STR	partial resection or biopsy	1	TMZ	negative	wt	wt	methylated	<1%	5-10%	>50%	1-5%
109	female	15.6386	59.9562	0	30	0	GTR	maximal resection	1	TMZ	negative				1-5%	30-40%
110	female	10.7762	75.4634	1	60	0	GTR	maximal resection	1	TMZ	negative	wt	wt	unmethylated	1-5%	50-60%	>50%	>50%
111	male	14.2916	52.3532	0	90	1	GTR	maximal resection	1	TMZ	negative	wt	wt	unmethylated	1-5%	30-40%	>50%	>50%
112	male	2.98973	36.9747	0	100	1	STR	partial resection or biopsy	1	TMZ	positive	mut R132H	wt	methylated	>5-50%	40-50%	1-5%	<1%
113	female	11.1376	52.6051	0	70	1	GTR	maximal resection	1	TMZ	negative	wt	wt	unmethylated	1-5%	>60%	>50%	>50%
114	male	3.71253	70.7187	1	70	1	GTR	maximal resection	1	TMZ	negative	wt	wt	unmethylated	>5-50%	40-50%	>50%	1-5%
115	male	20.7639	51.1704	0	90	1	STR	partial resection or biopsy	1	TMZ	negative	wt	wt	unmethylated	1-5%	<5%	<1%	1-5%
116	female	7.26078	73.0513	1	60	0	STR	partial resection or biopsy	1	TMZ	negative	wt	wt	unmethylated	>5-50%	10-20%	1-5%	5-50%
117	female	7.26078	77.2485	1	60	0	GTR	maximal resection	1	TMZ	negative	wt	wt	methylated	<1%	5-10%	5-50%	1-5%
